# Supplementary material for: QTc Interval Prolongation as an Adverse Event of Azole Antifungal Drugs: Case Report and Literature Review
Source: Microorganisms. 2024 Aug 8;12(8):1619. doi: 10.3390/microorganisms12081619 (PMC11356777; doi:10.3390/microorganisms12081619)
Supplement: Supplementary file 1 [file microorganisms-12-01619-s001.zip]

Archive with 1 entries (1 files):
- microorganisms-3136897-supplementary.pdf
